# Supplementary material for: Genetic Variability and Aggressiveness of Tilletia indica Isolates Causing Karnal Bunt in Wheat
Source: J Fungi (Basel). 2022 Feb 23;8(3):219. doi: 10.3390/jof8030219 (PMC8950583; doi:10.3390/jof8030219)
Supplement: Supplementary file 1 [file jof-08-00219-s001.zip]

Archive with 1 entries (1 files):
- jof-1582175-supplementary.pdf
